# Supplementary material for: Biomechanical Analysis of Stoop and Free-Style Squat Lifting and Lowering with a Generic Back-Support Exoskeleton Model
Source: Int J Environ Res Public Health. 2022 Jul 25;19(15):9040. doi: 10.3390/ijerph19159040 (PMC9332239; doi:10.3390/ijerph19159040)
Supplement: Supplementary file 1 [file ijerph-19-09040-s001.zip]

Archive with 1 entries (1 files):
- ijerph-1721756-supplementary.pdf
